# Supplementary material for: Alcohol consumption and MRI markers of brain structure and function: Cohort study of 25,378 UK Biobank participants
Source: Neuroimage Clin. 2022 May 28;35:103066. doi: 10.1016/j.nicl.2022.103066 (PMC9163992; doi:10.1016/j.nicl.2022.103066)
Supplement: Supplementary data 3 [file mmc3.xlsx]

## Sheet: Depressive disorder
Depressive disorder
ICD 10 codes
F32.1	Moderate depressive episode
F32.2	Severe depressive episode without psychotic symptoms
F32.3	Severe depressive episode with psychotic symptoms
F33.1	Recurrent depressive disorder, current episode moderate
F33.2	Recurrent depressive disorder, current episode severe without psychotic symptoms
F33.3	Recurrent depressive disorder, current episode severe with psychotic symptoms
F33.4	Recurrent depressive disorder, currently in remission
F33.9	Recurrent depressive disorder, unspecified
ICD 9 codes
296.22	Major depressive disorder, single episode – moderate
296.23	Major depressive disorder, single episode – severe, without mention of psychotic behavior
296.3	Major depressive disorder, recurrent episode – unspecified
296.32	Major depressive disorder, recurrent episode – moderate
296.33	Major depressive disorder, recurrent episode – severe, without mention of psychotic behavior
N=32 with >1 code

## Sheet: Alcohol dependence
Alcohol dependence
ICD 10 codes
F10.20	Alcohol dependence, uncomplicated
F10.21	Alcohol dependence, in remission
F10.22	Alcohol dependence with intoxication
F10.23	Alcohol dependence with withdrawal
F10.24	Alcohol dependence with alcohol-induced mood disorder
F10.25	Alcohol dependence with alcohol-induced psychotic disorder
F10.26	Alcohol dependence with alcohol-induced persisting amnestic disorder
F10.27	Alcohol dependence with alcohol-induced persisting dementia
F10.28	Alcohol dependence with other alcohol-induced disorders
F10.29	Alcohol dependence with unspecified alcohol-induced disorder
ICD 9 codes
303	Alcohol dependence syndrome
303.01	Acute alcoholic intoxication in alcoholism, continuous
303.02	Acute alcoholic intoxication in alcoholism, episodic
303.03	Acute alcoholic intoxication in alcoholism, in remision
303.9	Other and unspecified alcohol dependence
303.91	Other and unspecified alcohol dependence, continuous
303.92	Other and unspecified alcohol dependence, episodic
303.93	Other and unspecified alcohol dependence, in remission
N=31 with >1 code
